# Supplementary material for: CmBES1 is a regulator of boundary formation in chrysanthemum ray florets
Source: Hortic Res. 2020 Aug 1;7:129. doi: 10.1038/s41438-020-00351-8 (PMC7395151; doi:10.1038/s41438-020-00351-8)
Supplement: Supplementary file 2 — Supplementary Information2 [file 41438_2020_351_MOESM2_ESM.xlsx]

## Sheet: flower development
The expression levels of flower development related genes
Gene ID	WT1 FPKM	WT3 FPKM	WT2 FPKM	BES_4_3 FPKM	BES_4_1 FPKM	BES_4_2 FPKM	log2(OXBES4/WT)	Qvalue(WT-vs-OXBES4)	Description
Unigene1222_All (CmHB-11)	12.09	9.35	16.88	4.91	7.46	6.41	-1.03043	1.1263e-19	Chrysanthemum x morifolium HD-ZIP protein (HB11)
CL4550.Contig5_All (CmHB3)	2.44	1.92	5.02	1.52	1.6	0.88	-1.22995	3.77769e-11	Chrysanthemum x morifolium HD-ZIP protein (HB3)
Unigene25108_All (CmHB10)	3.76	3.59	6.75	2.41	2.57	1.21	-1.20185	4.61918e-07	Chrysanthemum x morifolium HD-ZIP protein (HB10)
Unigene27432_All (CmHB1)	41.6	52.14	58.32	13.27	18.96	12.8	-1.76008	5.57271e-230	Chrysanthemum x morifolium HD-ZIP protein (HB1)
Unigene24807_All (ATHB-40)	35.51	32.64	34.52	96.41	70.92	55.04	1.1027	1.92152e-196	Helianthus annuus homeobox-leucine zipper protein ATHB-40-like
CL387.Contig5_All (AIL6)	0.38	0.22	0	1.12	1.35	1.04	2.55128	1.50937e-12	AP2-like ethylene-responsive transcription factor AIL6
CL4942.Contig3_All (AIR9)	1.17	2.26	1	2.94	5.31	2.58	1.2866	4.54447e-56	187-kDa microtubule-associated protein AIR9
Unigene7435_All (CmfzqFL-3)	0.77	1.18	0.51	0	0	0	-6.15202	1.22e-09	Chrysanthemum x morifolium clone CmfzqFL-3 LFY-like protein
CL3701.Contig2_All (CmEMF2_2)	0.95	0.72	0.82	1.98	1.78	1.43	1.05809	4.87e-14	Chrysanthemum x morifolium embryonic flower 2_2 (EMF2_2)

## Sheet: MADS-box TFs
The expression levels of MADS-box transcription factors
Gene ID	WT1 FPKM	WT3 FPKM	WT2 FPKM	BES_4_3 FPKM	BES_4_1 FPKM	BES_4_2 FPKM	log2(OXBES4/WT)	Qvalue(WT-vs-OXBES4)	Description
CL9734.Contig5_All (CmCDM44)	1.02	0.77	1.42	1.95	2.55	2.17	1.05578	1.16283e-08	Chrysanthemum x morifolium MADS-box transcription factor CDM44
CL4678.Contig5_All (CMB1-like)	0	0	4.77	0	0.87	1.16	-1.19122	8.46e-06	MADS-box protein CMB1-like
Unigene27887_All (AGL12)	0.52	0.69	0.98	14.31	16.83	14.53	4.37965	########	agamous-like MADS-box protein AGL12
CL1005.Contig2_All (SVP-like)	3.9	4.01	5.02	1.83	2.87	1.52	-1.05859	3.15e-12	MADS-box protein SVP-like
Unigene43114_All (CmSOC1-like)	0.89	1.1	4.86	0.7	1.13	0.89	-1.3335	6.51e-05	Chrysanthemum x morifolium suppressor of overexpression of CO1 like protein
CL9326.Contig2_All (CsAFL1)	5.15	3.15	4.83	2.03	0.84	0.31	-2.07096	1.06e-21	Chrysanthemum seticuspe CsAFL1 mRNA for APETALA1 and FRUITFULL like protein

## Sheet: boundary and polarity
The expression levels of boundary and polarity genes
Gene ID	WT1 FPKM	WT3 FPKM	WT2 FPKM	BES_4_3 FPKM	BES_4_1 FPKM	BES_4_2 FPKM	log2(OXBES4/WT)	Description
CL12058.Contig3_All (HaCUC2)	7.97	6.52	8.79	3.76	3.77	3.52	-1.07807	Helianthus annuus protein CUP-SHAPED COTYLEDON 2-like
CL3389.Contig2_All (CmKNAT2)	1.2	0	0.87	0	0.66	0.31	-1.07195	Chrysanthemum x morifolium TALE protein (KNAT2)
CL9508.Contig2_All (WOX3)	3.25	2.3	4.97	1.15	1.31	1.98	-1.2404	WUSCHEL-related homeobox 3-like
Unigene1685_All (WOX4)	5.86	3.39	4.33	2.45	1.94	2.17	-1.06078	WUSCHEL-related homeobox 4-like
CL4616.Contig3_All (CmCYC4)	4.63	3.42	3.17	1.56	1.17	1.98	-1.26783	Chrysanthemum lavandulifolium CYC4 (CYC4)
Unigene29503_All (HIRL1)	7.66	9.93	9.87	3.41	3.32	3.52	-1.42676	Hypersensitive-induced response protein-like protein 1 HIRL1

## Sheet: auxin pathway
The expression levels of auxin pathway genes
Gene ID	WT1 FPKM	WT3 FPKM	WT2 FPKM	BES_4_3 FPKM	BES_4_1 FPKM	BES_4_2 FPKM	log2(OXBES4/WT)	Qvalue(WT-vs-OXBES4)	Description
CL4191.Contig3_All (ARF8)	3.95	8.38	2.44	9.27	20.88	8.05	1.36166	1.44e-64	annuus auxin response factor 8-like
CL12835.Contig1_All (ARF19)	0.56	0.68	0.28	1.91	1.85	1.35	1.74154	2.39e-13	auxin response factor 19-like
CL9930.Contig3_All (ARF5)	0.67	0.69	0.27	1.01	1.54	0.9	1.0833	1.66e-07	auxin response factor 5-like
Unigene17601_All (ARF8)	2.44	6.03	2.03	7.81	18.13	8.19	1.6956	########	auxin response factor 8-like
Unigene15985_All (ARF1)	0.06	0.25	0.18	0.59	1.14	0.09	1.88705	5.55e-09	auxin response factor 1
CL8577.Contig2_All (IAA13)	28.05	22.79	24.39	5.68	5.6	5.66	-2.15607	########	auxin-responsive protein IAA13
CL4985.Contig4_All (IAA16)	3.3	0.01	4.32	0	2.17	0	-1.79491	3.56e-21	auxin-responsive protein IAA16-like
Unigene10864_All (GH3.6)	24.89	13.75	14.49	8.86	9.01	6.98	-1.1024	########	indole-3-acetic acid-amido synthetase GH3.6-like
CL13409.Contig4_All (TIR1)	0.87	0.26	1.26	0.54	0.36	0.26	-1.05259	7.62e-07	transport inhibitor response 1-like protein
Unigene582_All (ABP19a)	2.67	3.89	28.21	5.06	3.64	6.86	-1.14826	2.98e-26	auxin-binding protein ABP19a-like
